# Supplementary material for: Inhibition of HDACs Suppresses Cell Proliferation and Cell Migration of Gastric Cancer by Regulating E2F5 Targeting BCL2
Source: Life (Basel). 2021 Dec 17;11(12):1425. doi: 10.3390/life11121425 (PMC8705834; doi:10.3390/life11121425)
Supplement: Supplementary file 1 [file life-11-01425-s001.zip]

Archive with 1 entries (1 files):
- life-1483367-supplementary.pdf
